# Supplementary material for: MerMAIDs: a family of metagenomically discovered marine anion-conducting and intensely desensitizing channelrhodopsins
Source: Nat Commun. 2019 Jul 25;10:3315. doi: 10.1038/s41467-019-11322-6 (PMC6658528; doi:10.1038/s41467-019-11322-6)
Supplement: Supplementary file 3 — Supplementary Data 1 [file 41467_2019_11322_MOESM3_ESM.xlsx]

## Sheet: Tabelle1
Table S2
	Name	Alternative Names		TARA Oceans dataset at ENA-EMBL	Organism	AA ID	GenBank ID	PMID
CCRs	SdChR				Scherffelia dubia	AHH02138.1	KF992072.1	24509633
	TcChR				Tetraselmis cordiformis	AHH02123.1	KF992057.1	24509633
	PsChR2				Platymonas (Tetraselmis) subcordiformis	AGF84747.1	JX983143.1	23995841
	TsChR				Tetraselmis striata	AHH02155.1	KF992089.1	24509633
	Chrimson	CnChR1			Chlamydomonas noctigama	AHH02126.1	KF992060.1	24509633
	CbChR1				Chlamydomonas bilatus-A	AHH02128.1	KF992062.1	24509633
	BsChR1				Brachiomonas submarina	AHH02152.1	KF992086.1	24509633
	DsChR1				Dunaliella salina	AEY68833.1	JQ241364.1	22196724
	AgChR				Asteromonas gracilis-B	AHH02104.1	KF992038.1	24509633
	Chronos	ShChR			Stigeoclonium helveticum	AHH02106.1	KF992040.1	24509633
	HdChR				Haematococcus droebakensis	AHH02125.1	KF992059.1	24509633
	BsChR2				Brachiomonas submarina	AHH02100.1	KF992034.1	24509633
	CnChR2				Chlamydomonas noctigama	AHH02139.1	KF992073.1	24509633
	NsChR				Neochlorosarcina sp.	AHH02120.1	KF992054.1	24509633
	CsChR				Chloromonas subdivisa	AHH02144.1	KF992078.1	24509633
	CrChR1				Chlamydomonas reinhardtii	AAL08946.1	AF385748.1	12089443
	VcChR1				Volvox carteri f. nagariensis	ABZ90900.1	EU285658.1	19641026
	CrChR2				Chlamydomonas reinhardtii	AAM15777.1	AF461397.1	14615590
	CoChR				Chloromonas oogama	AHH02107.1	KF992041.1	24509633
	VcChR2				Volvox carteri f. nagariensis	ABZ90902.1	EU285660.1	19641026
ACRs	GtACR1				Guillardia theta	AKN63094.1	KP171708.1	26113638
	GcACR_457				Geminigera cryophila	APZ76704.1	KX879674.1	28256618
	GcACR_439				Geminigera cryophila	APZ76706.1	KX879676.1	28256618
	C1ACR_887				unidentified cryptophyte CCMP2293	APZ76721.1	KX879691.1	28256618
	ZipACR	PsuACR_973			Proteomonas sulcata	APZ76709.1	KX879679.1	28256618
	R1ACR_367				Rhodomonas sp. CCMP768	APZ76714.1	KX879684.1	28256618
	R1ACR_447				Rhodomonas sp. CCMP768	APZ76716.1	KX879686.1	28256618
	R1ACR_799				Rhodomonas sp. CCMP768	APZ76718.1	KX879688.1	28256618
	R2ACR_853				Rhodomonas sp. CCAC1630	APZ76719.1	KX879689.1	28256618
	R1ACR_877				Rhodomonas sp. CCMP768	APZ76715.1	KX879685.1	28256618
	GcACR_145				Geminigera cryophila	APZ76705.1	KX879675.1	28256618
	G1ACR_203				Geminigera sp.	APZ76707.1	KX879677.1	28256618
	G1ACR_243				Geminigera sp.	APZ76708.1	KX879678.1	28256618
	R2ACR_142				Rhodomonas sp. CCAC1630	APZ76720.1	KX879690.1	28256618
	GtACR2				Guillardia theta	AKN63095.1	KP171709.1	26113638
	C1ACR_023				unidentified cryptophyte CCMP2293	APZ76722.1	KX879692.1	28256618
	PsuACR_003				Proteomonas sulcata	APZ76711.1	KX879681.1	28256618
	RlACR_477				Rhodomonas lens	APZ76712.1	KX879682.1	28256618
	RsACR_995				Rhodomonas salina	APZ76713.1	KX879683.1	28256618
	PsACR1	PsuACR1			Proteomonas sulcata	AHH02140.1	KF992074.1	24509633 / 26740624 / 26686819
	PsuACR_433				Proteomonas sulcata	APZ76710.1	KX879680.1	28256618
BCCRs	PsBCCR2	PsuCCR	PsChR2		Proteomonas sulcata	AHH02122.1	KF992056.1	24509633 / 27233115
	GtBCCR4	GtCCR4			Guillardia theta	ARQ20888.1	MF039475.1	28630812
	GtBCCR3	GtCCR3			Guillardia theta	ANC73519.1	KU761993.1	27233115
	GtBCCR2	GtCCR2			Guillardia theta	ANC73518.1	KU761992.1	27233115
	GtBCCR1	GtCCR1			Guillardia theta	ANC73520.1	KU761994.1	27233115
MerMAIDs	MerMAID1			SAMEA2621204			MK914541	this report
	MerMAID2			SAMEA2621812			MK914542	this report
	MerMAID3			SAMEA2623370			MK914543	this report
	MerMAID4			SAMEA2622738			MK914544	this report
	MerMAID5			SAMEA2622545			MK914545	this report
	MerMAID6			SAMEA2621222			MK914546	this report
	MerMAID7			SAMEA2621779			MK914547	this report
