# Supplementary material for: MerMAIDs: a family of metagenomically discovered marine anion-conducting and intensely desensitizing channelrhodopsins
Source: Nat Commun. 2019 Jul 25;10:3315. doi: 10.1038/s41467-019-11322-6 (PMC6658528; doi:10.1038/s41467-019-11322-6)
Supplement: Supplementary file 6 — Source Data [file 41467_2019_11322_MOESM6_ESM.xlsx]

## Sheet: Fig. 1
																			95 % Confidence interval of the mean
1d	Photocurrent desensitization (%)	MerMAID-ChR													N	Mean	Std. dev.	SEM	lower bound	upper bound
		1	99.9927	99.9887	99.9812	99.9877	99.9895	99.9905	99.9876	99.9912	99.9916	99.9868	99.9648		11	99.9866	0.00785	0.00237	99.9813	99.9919
		2	99.9779	99.9822	99.9978	99.9847	99.9886	99.9816	99.9847	99.9791					8	99.9846	0.00632	0.00223	99.9793	99.9899
		3	99.9936	99.9935	99.9975	99.934	99.995	99.9952	99.9956	99.9955	99.9882	99.9894			10	99.9877	0.0191	0.00604	99.9741	100.001
		4	99.9967	99.9852	99.9864	99.9962	99.9925	99.9788	99.9945						7	99.99	0.00671	0.00254	99.9838	99.9962
		5	99.9944	99.9933	99.9988	99.9964	99.9948	99.9961	99.9975	99.9899					8	99.9951	0.00275	0.000972216	99.9929	99.9975
		6	99.9954	99.9868	99.9966	99.9879	99.9899	99.9963	99.9965	99.9964	99.9961	99.9947	99.9955		11	99.9938	0.00372	0.00112	99.9913	99.9963
		7	99.9931	99.9879	99.9913	99.9977									4	99.9925	0.00411	0.00206	99.986	99.999
																			95 % Confidence interval of the mean
1e	Photocurrent amplitude (pA)	MerMAID-ChR													N	Mean	Std. dev.	SEM	lower bound	upper bound
		1	-936.2	-1299.03	-561.57	-484.4	-428.3	-949.7	-238.54	-443.51	-899.69	-1070.96	-195.34	-499.53	12	-667.231	350.927	101.304	-890.199	-444.262
		2	-161.76	-511.09	-113.31	-277.61	-259.77	-667.73	-305.6	-171.82					8	-308.586	189.638	67.0473	-467.128	-150.045
		3	-1490.53	-262.9	-154.07	-49.98	-141.69	-235.05	-278.09	-384.4	-248.1	-53.92			10	-329.873	420.813	133.073	-630.904	-28.8416
		4	-362.42	-332.94	-152.07	-95.26	-493.07								5	-287.152	162.199	72.5375	-488.541	-85.7628
		5	-85.52	-261.08	-488.5	-294.69	-647.56	-304.19	-260.01						7	-334.507	181.272	68.5142	-502.155	-166.859
		6	-511.12	-1237.84	-633.01	-1003.62	-1631.82	-1899.41	-1857.27	-702.76	-1879.31	-1685.3			10	-1304.15	555.722	175.735	-1701.69	-906.607
		7	-482.78	-232.99	-103.65	-495.26	-214.36								5	-305.808	174.459	78.0206	-522.42	-89.1958
1f	Action Spectrum	390	0.12465	0.23688	0.08452	0.08891
	(rel. photocurrent)	400	0.21093	0.29597	0.2341	0.19805
		410	0.27219	0.34473	0.24573	0.23613
		420	0.29915	0.38125	0.26193	0.25941
		430	0.37487	0.4278	0.36039	0.33229
		440	0.42185	0.51819	0.38945	0.38016
		450	0.56856	0.63572	0.55117	0.50924
		460	0.77555	0.79359	0.72863	0.74246
		470	0.90206	0.86951	0.90971	0.88385
		480	0.93924	0.95566	0.93177	0.92126
		490	0.99206	0.96053	0.95616	0.95009
		500	1	0.98448	1	1
		510	0.99341	1	0.96798	0.95225
		520	0.86868	0.88014	0.87447	0.85266
		530	0.69244	0.7149	0.69952	0.69374
		540	0.49111	0.45353	0.48653	0.48219
		550	0.32632	0.36668	0.31637	0.31759
		560	0.19365	0.2478	0.20029	0.16736
		570	0.10889	0.12791	0.14272	0.08335
		580	0.07331	0.07449	0.05992	0.05755
		590	0.06541	0.06653	0.04761	0.05652
		600	0.04082	0.05429	0.03628	0.03314
		610	0.03777	0.06245	0.05471	0.02223
		620	0.04686	0.02483	0.04002	0.01911
		630	0.0352	0.03111	0.07499	0.03775
		640	0.04614	0.02427	0.02546	0.04198
		650	0.03482	0.10835	0.02372	0.01382
		660	0.02687	-0.01108	0.05731	0.03537
		670	0.04732	0.05379	0.01981	0.03674
		680	0.04115	0.05986	0.04039	0.01582
																			95 % Confidence interval of the mean
1g	Spectral Maximum (nm)	MerMAID-ChR													N	Mean	Std. dev.	SEM	lower bound	upper bound
	Single Point values	1	501.617	502.065	503.059	500.996	499.873								5	501.522	1.1898	0.53209	500.045	502.999
		2	498.568	495.352	495.937	498.583	498.629								5	497.414	1.62861	0.72834	495.392	499.436
		3	502.594	499.214	498.576	499.45	497.742	500.611	500.212						7	499.771	1.57205	0.59418	498.317	501.225
		4	501.793	497.818	499.128	497.444	498.003	499.015	498.327	496.828	496.283				9	498.293	1.60805	0.53602	497.057	499.529
		5	493.512	499.909	500.228	500.289	500.203								5	498.828	2.97558	1.33072	495.134	502.523
		6	494.978	495.447	494.22	492.239	495.25								5	494.427	1.30899	0.5854	492.801	496.052
		7	500.877	502.137	503.773	502.552	500.034	503.442							6	502.136	1.45364	0.59344	500.61	503.661

## Sheet: Fig. 2
2b	IV relationship
	MerMAID-ChR1																				95 % Confidence interval of the mean
	Cl_in/Cl_out	E hold (mV)															N	Mean	Std. dev.	SEM	lower endpoint	upper endpoint
	(rel. Photocurrent)	-80	-1	-1	-1	-1	-1	-1	-1	-1	-1	-1	-1	-1			12	-1	0	0	-1	-1
		-60	-0.78025	-0.77438	-0.77386	-0.78598	-0.76989	-0.7697	-0.7624	-0.78175	-0.75547	-0.79449	-0.79157	-0.83222			12	-0.781	0.01974	0.0057	-0.79354	-0.76845
		-40	-0.52906	-0.51979	-0.53676	-0.53702	-0.51844	-0.50855	-0.52555	-0.5071	-0.49482	-0.53955	-0.5312	-0.56344			12	-0.52594	0.01806	0.00521	-0.53742	-0.51446
		-20	-0.23251	-0.23891	-0.25295	-0.25948	-0.22566	-0.22743	-0.24037	-0.19094	-0.21889	-0.26286	-0.24878	-0.24891			12	-0.23731	0.02003	0.00578	-0.25003	-0.22458
		0	0.08531	0.07836	0.06587	0.07473	0.10623	0.07712	0.06975	0.18108	0.07283	0.0456	0.08341	0.09			12	0.08586	0.03332	0.00962	0.06469	0.10703
		20	0.41134	0.41685	0.39157	0.41265	0.47764	0.40211	0.41611	0.59501	0.38162	0.37717	0.44621	0.46223			12	0.43254	0.05964	0.01722	0.39465	0.47043
		40	0.76257	0.77882	0.76644	0.78291	0.87848	0.74781	0.80224	1.02491	0.70128	0.73622	0.83486	0.8692			12	0.80715	0.08631	0.02492	0.75231	0.86199
	Cl_in/Asp_out	-80	-1.14764	-1.11637	-1.05213	-1.06599	-1.02612	-1.04067	-0.93234	-0.99796							8	-1.0474	0.06693	0.02366	-1.10336	-0.99145
	(rel. Photocurrent)	-60	-0.95258	-0.94816	-0.92007	-0.89054	-0.86566	-0.89938	-0.76421	-0.81419							8	-0.88185	0.06538	0.02312	-0.93651	-0.82719
		-40	-0.78041	-0.77329	-0.74106	-0.72114	-0.69666	-0.73569	-0.59607	-0.65665							8	-0.71262	0.06172	0.02182	-0.76422	-0.66103
		-20	-0.60675	-0.59777	-0.5859	-0.56645	-0.54035	-0.56735	-0.44673	-0.50111							8	-0.55155	0.0541	0.01913	-0.59678	-0.50632
		0	-0.4544	-0.438	-0.43767	-0.42021	-0.38678	-0.41059	-0.31108	-0.34972							8	-0.40106	0.0492	0.01739	-0.44219	-0.35992
		20	-0.31014	-0.29334	-0.3022	-0.28092	-0.25469	-0.26487	-0.19947	-0.23478							8	-0.26755	0.0373	0.01319	-0.29874	-0.23637
		40	-0.17718	-0.15942	-0.18171	-0.16447	-0.14093	-0.13647	-0.10671	-0.13535							8	-0.15028	0.02506	0.00886	-0.17123	-0.12933
2c	D_E_rev (chloride)																				95 % Confidence interval of the mean
	(mV)	MerMAID-ChR															N	Mean	Std. dev.	SEM	lower endpoint	upper endpoint
		1	peak	-72.62	-69.35	-74.9	-73.32	-71.78	-66.36	-68.6	-72.85						8	-71.2225	2.85016	1.00768	-73.6053	-68.8397
		1	stationary	-71.89	-65.96	-70.75	-69.57										4	-69.5425	2.5693	1.28465	-73.6308	-65.4542
		2	peak	-59.64	-73.35	-63.67	-73.43	-65.27	-65.45	-46.78	-63.29						8	-63.86	8.41815	2.97627	-70.8978	-56.8222
		3	peak	-61.87	-71.32	-69.59	-69.43										4	-68.0525	4.20956	2.10478	-74.7509	-61.3541
		4	peak	-62.63	-67.78	-70.07	-72.17	-66.74	-77.83	-66.79							7	-69.1443	4.84895	1.83273	-73.6288	-64.6598
		5	peak	-63.8	-83.32	-71.64	-69.13	-74.05									5	-72.388	7.1972	3.21869	-81.3245	-63.4515
		6	peak	-64.29	-75.98	-72.39	-67.53	-73.42	-68.17	-75.91							7	-71.0986	4.50376	1.70226	-75.2639	-66.9333
		7	peak	-66.29	-69.78	-65.85	-59.57	-67.14	-65.94	-68.1	-67.72						8	-66.2987	3.01656	1.06652	-68.8207	-63.7768
																					95 % Confidence interval of the mean
																	N	Mean	Std. dev.	SEM	lower endpoint	upper endpoint
2d	D_E_rev (ions/pH)	Asp	-72.62	-69.35	-74.89	-73.32	-71.78	-66.36	-68.59	-72.84	-71.56	-69.89	-69.17				11	-70.9427	2.49102	0.75107	-72.6162	-69.2692
	MerMAID-ChR1	Br	18.43	16.06	16.29	17.69	18.53	17.4									6	17.4	1.04399	0.426208	16.3044	18.4956
	(mV)	NO3	36.87	36.15	30.59	34.08	33.7	31.33									6	33.7867	2.50758	1.02371	31.1551	36.4182
		pH 6	-0.99	-0.5	0.38	0.64	-1.02	-1.06									6	-0.425	0.756882	0.308996	-1.2193	0.369299
		pH 8	-1.45	-1.22	0.55	0.68	-0.36	-0.24	-0.52	-0.47	-0.6	0.26					10	-0.337	0.693318	0.219246	-0.83297	0.15897
		NMG	-1.56	-10.77	-3.41	-2.79	-2.23	-2.74	-2.05								7	-3.65	3.19542	1.20775	-6.60527	-0.694731
		Ca	-5.96	-6.95	-11.91	-6.77	-7.93	-7.46	-5.65	-6.98	-5.9	-6.53	-9.49				11	-7.41182	1.84147	0.555223	-8.64893	-6.1747
		Mg	-19.59	-16.73	-14.95	-14.3	-13.59	-11.31	-12.65	-14.29							8	-14.6762	2.54519	0.899859	-16.8041	-12.5484
																					95 % Confidence interval of the mean
																	N	Mean	Std. dev.	SEM	lower endpoint	upper endpoint
2e	Desensitization	pH 6 TauDes1 (ms)	6.11	4.66	6.8	5.6											4	5.7925	0.901013	0.450507	4.35879	7.22621
	kinetics and amplitude	pH 6 TauDes2 (ms)	31.63	13.86	46.26	26.03											4	29.445	13.4421	6.72107	8.05555	50.8345
	pH-dependence	pH 6 rel A1	0.987713	0.771426	0.91794	0.896913											4	0.893498	0.0901615	0.0450807	0.750031	1.03697
	MerMAID-ChR1	pH 6 rel A2	0.0122865	0.228574	0.0820603	0.103087											4	0.106502	0.0901615	0.0450807	-0.0369651	0.249969
	-80 mV	pH 7.2 TauDes1 (ms)	5.52	5.41	5.14	6.23	5.53	5.38	5.37	5.33	5.7						9	5.51222	0.310394	0.103465	5.27363	5.75081
		pH 7.2 TauDes2 (ms)	19.95	21.98	18.4	25.69	19.01	19.97	17.87	19.44	20.42						9	20.3033	2.34624	0.782081	18.4999	22.1068
		pH 7.2 rel A1	0.854583	0.881406	0.858994	0.871139	0.858893	0.848302	0.846258	0.82568	0.841841						9	0.854122	0.0163407	0.00544689	0.841561	0.866682
		pH 7.2 rel A2	0.145417	0.118594	0.141006	0.128861	0.141107	0.151698	0.153742	0.17432	0.158159						9	0.145878	0.0163407	0.00544689	0.133318	0.158439
		pH 8 TauDes1 (ms)	5.13	4.69	6.12	5.39	5.15	5.12	5.57	5.79							8	5.37	0.44884	0.158689	4.99476	5.74524
		pH 8 TauDes2 (ms)	17.79	11.03	31.1	18.53	20.8	15.33	20.67	24.79							8	20.005	6.05401	2.14042	14.9437	25.0663
		pH 8 rel A1	0.829175	0.750386	0.852576	0.836046	0.824763	0.799534	0.851495	0.828145							8	0.821515	0.0332315	0.0117491	0.793733	0.849297
		pH 8 rel A2	0.170825	0.249614	0.147424	0.163954	0.175237	0.200466	0.148505	0.171855							8	0.178485	0.0332315	0.0117491	0.150703	0.206267
																					95 % Confidence interval of the mean
2f	Apparent desensitization (ms)	MerMAID-ChR1															N	Mean	Std. dev.	SEM	lower endpoint	upper endpoint
	pH-dependence	pH 6	5.79	6.76	10.04	7.71											4	7.575	1.8207	0.910352	4.67785	10.4722
	-80 mV	pH 7.2	7.62	7.38	7.01	8.74	7.43	7.6	7.3	7.79	8.03						9	7.65556	0.501077	0.167026	7.27039	8.04072
		pH 8	7.3	6.27	9.8	7.55	7.9	7.17	7.81	9.05							8	7.85625	1.10825	0.391827	6.92973	8.78277
	+40 mV	pH 6	11.91	10.84	11.46	11.8											4	11.5025	0.481413	0.240706	10.7365	12.2685
		pH 7.2	11.77	11.85	11.01	12.43	11.98	12.15	11.05	11.26	11.34						9	11.6489	0.504912	0.168304	11.2608	12.037
		pH 8	10.57	10.26	12.53	11.21	11.38	11.17	11.39	11.61							8	11.265	0.681721	0.241025	10.6951	11.8349
																					95 % Confidence interval of the mean
2g	Voltage-dependency	MerMAID-ChR															N	Mean	Std. dev.	SEM	lower endpoint	upper endpoint
	Peak desensitization	1	0.0332401	0.0356326	0.0336302	0.0323003	0.0354229	0.0364984	0.0305319	0.0297733	0.027621						9	0.032739	0.00297505	0.000991684	0.0304521	0.0350258
	(ms/mV)	2	-0.0303357	-0.0180293	-0.0175058	-0.0404187	-0.0174746	-0.0246943									6	-0.024743	0.00924433	0.00377398	-0.0344444	-0.0150417
		3	0.0272221	0.00418559	0.0195283	0.021107	0.0233871	0.0307234									6	0.0210256	0.00920711	0.00375879	0.0113633	0.0306878
		4	0.0258135	0.031621	0.0238322	0.0259634											4	0.0268075	0.00335276	0.00167638	0.0214725	0.0321425
		5	0.0062543	0.00747938	0.0201994	0.0406248	0.0191509	0.0349776	0.0146194								7	0.0204722	0.0130612	0.00493668	0.00839263	0.0325519
		6	-0.0644222	-0.0252506	-0.053257	-0.0207218	-0.0276878	-0.0407838	-0.0274805	-0.0390546	-0.0281932						9	-0.0363168	0.0145281	0.00484271	-0.0474841	-0.0251495
		7	-0.0350629	-0.00736799	-0.0467945	-0.0170191	-0.0415928	-0.0377288									6	-0.0309277	0.0153451	0.00626462	-0.0470314	-0.014824
																					95 % Confidence interval of the mean
																	N	Mean	Std. dev.	SEM	lower endpoint	upper endpoint
2i	Recovery kinetics (s)	pH 6	1.4192	1.28546	1.10727	1.35669	1.16027										5	1.26578	0.13081	0.0585001	1.10336	1.4282
	pH-dependence	pH 7.2	1.16185	1.24141	1.22455	1.22182	1.15302	1.22878	1.20767								7	1.20559	0.0344609	0.013025	1.17371	1.23746
		pH 8	1.13996	1.17164	1.17422	1.26386	1.20023										5	1.18998	0.0465034	0.020797	1.13224	1.24772
																					95 % Confidence interval of the mean
2j	Recovery kinetics (s)	MerMAID-ChR															N	Mean	Std. dev.	SEM	lower endpoint	upper endpoint
	all MerMAIDs	1	1.2396	1.33267	1.17594	1.25534	1.25456	1.29509	1.15589	1.16185	1.24141	1.22455	1.22182	1.15302	1.22878	1.20767	14	1.22487	0.0522268	0.0139582	1.19472	1.25503
		2	1.2429	1.20323	0.883772	0.957349											4	1.07181	0.177955	0.0889773	0.788648	1.35498
		3	2.2128	2.46934	2.48046	2.29734	2.39779										5	2.37155	0.114915	0.0513914	2.22886	2.51423
		4	3.78063	3.85505	3.8863												3	3.84066	0.0542851	0.0313415	3.70581	3.97551
		5	3.15043	2.07294	2.85285												3	2.69207	0.556447	0.321265	1.30978	4.07436
		6	6.30544	4.66206	6.92961												3	5.9657	1.17133	0.676267	3.05596	8.87544
		7	3.57516	4.08755	3.65231	2.77795	2.354										5	3.28939	0.704801	0.315197	2.41427	4.16452

## Sheet: Fig. 4
															95 % Confidence interval of the mean
4e	Photocurrent (pA)	MerMAID-ChR1									N	Mean	Std. dev.	SEM	lower endpoint	upper endpoint
		WT	-936.2	-1299.03	-561.57	-484.4	-428.3	-949.7	-238.54	-443.51	8	-667.656	355.931	125.841	-965.222	-370.091
		E44Q	-2985.55	-3921.24	-1994.54	-2026.53	-795.545				5	-2344.68	1174.72	525.352	-3803.29	-886.07
		C84T	-215.161	-561.359	-242.222	-376.487	-142.361				5	-307.518	165.274	73.9129	-512.733	-102.303
		D210N	-26.901	-43.601	-84.3865	-50.6817	-49.9072	-51.5998	-39.9388	-51.9311	8	-49.8684	16.3217	5.77061	-63.5137	-36.2231
		E44Q-D210N	-380.791	-378.875	-325.895	-293.839	-509.83	-242.83			6	-355.343	92.0616	37.584	-451.956	-258.731
	Estimation Stats	Reference Group	Experimental Group	Mean Difference	BCA CI low	BCA CI high	Confidence Interval	Is paired	p-value two-sampled independent t-Test	p-value Mann-Whitney U-Test
		WT	E44Q	-1677.03	-2599.23	-750.762	95	false	0.00267825	0.01572
		WT	C84T	360.138	106.895	627.224	95	false	0.0596705	0.0481324
		WT	D210N	617.788	405.898	865.157	95	false	0.000232495	0.000939106
		WT	E44Q-D210N	312.313	100.581	588.073	95	false	0.059814	0.0612146
															95 % Confidence interval of the mean
4f	Spectral Maximum (nm)	MerMAID-ChR1									N	Mean	Std. dev.	SEM	lower endpoint	upper endpoint
		WT	501.617	502.065	503.059	500.996					4	501.934	0.868605	0.434303	500.552	503.316
		E44Q	504.093	505.96	504.29	505.29	503.46				5	504.619	0.997145	0.445937	503.38	505.857
		C84T	487.64	481.83	484.41	484.62	484.09				5	484.518	2.07229	0.926755	481.945	487.091
		D210N	517.96	519.573	517.204	517.258					4	517.999	1.10459	0.552297	516.241	519.757
		E44Q-D210N	514.34	512.125	511.924						3	512.796	1.34079	0.774105	509.466	516.127
	Estimation Stats	Reference Group	Experimental Group	Mean Difference	BCA CI low	BCA CI high	Confidence Interval	Is paired	p-value two-sampled independent t-Test	p-value Mann-Whitney U-Test
		WT	E44Q	2.68397	1.62355	3.77965	95	false	0.00385666	0.0199645
		WT	C84T	-17.416	-19.1419	-15.586	95	false	1.08545e-06	0.0199645
		WT	D210N	16.0635	14.9551	17.3468	95	false	4.57234e-07	0.0303828
		WT	E44Q-D210N	10.8626	9.61015	12.4524	95	false	4.55869e-05	0.0518299
															95 % Confidence interval of the mean
4g	Desensitization kinetics (ms)	MerMAID-ChR1									N	Mean	Std. dev.	SEM	lower endpoint	upper endpoint
		WT	8.75973	7.79147	7.9556	7.77908	8.00159				5	8.05749	0.404636	0.180959	7.55507	8.55991
		E44Q	76.2726	92.2751	74.699	80.873	72.4758				5	79.3191	7.86974	3.51946	69.5475	89.0907
		C84T	2.8885	5.12993	3.22064						3	3.74636	1.20966	0.698399	0.741388	6.75132
		D210N	4.67896	3.90735	6.10708	7.85461	6.32262	7.78682	8.56502		7	6.46035	1.73051	0.654072	4.85989	8.06081
		E44Q-D210N	70.6189	53.3597	72.4036	57.5707	90.76	85.03			6	71.6238	14.6874	5.99611	56.2103	87.0373
	Estimation Stats	Reference Group	Experimental Group	Mean Difference	BCA CI low	BCA CI high	Confidence Interval	Is paired	p-value two-sampled independent t-Test	p-value Mann-Whitney U-Test
		WT	C84T	-4.31114	-5.25552	-2.93924	95	false	0.000262314	0.0368884
		WT	D210N	-1.59714	-2.8348	-0.374618	95	false	0.0735388	0.104377
		WT	E44Q	71.2616	66.2951	78.5316	95	false	3.7365e-08	0.0121858
		WT	E44Q-D210N	63.5663	52.7236	74.1233	95	false	5.08055e-06	0.00811312
															95 % Confidence interval of the mean
4h	Recovery kinetics (s)	MerMAID-ChR1									N	Mean	Std. dev.	SEM	lower endpoint	upper endpoint
		WT	1.22455	1.22182	1.15302	1.22878	1.20767				5	1.20717	0.0312914	0.013994	1.16831	1.24602
		E44Q	2.13269	1.9235	2.00746	2.02766	2.27139	2.19025			6	2.09216	0.12897	0.0526519	1.95681	2.2275
		C84T	N. D.
		D210N	12.0399	8.71886	8.57512	8.82905	8.65618				5	9.36382	1.49885	0.670306	7.50276	11.2249
		E44Q-D210N	5.12138	6.10999	4.77517	5.47963	4.17002				5	5.13124	0.729754	0.326356	4.22513	6.03735
	Estimation Stats	Reference Group	Experimental Group	Mean Difference	BCA CI low	BCA CI high	Confidence Interval	Is paired	p-value two-sampled independent t-Test	p-value Mann-Whitney U-Test
		WT	E44Q	0.884991	0.789703	0.985214	95	false	1.22531e-07	0.00811312
		WT	D210N	8.15666	7.42929	9.51682	95	false	1.93075e-06	0.0121858
		WT	E44Q-D210N	3.92407	3.35855	4.50936	95	false	2.12644e-06	0.0121858
															95 % Confidence interval of the mean
4i	Desensitization (%)	MerMAID-ChR1									N	Mean	Std. dev.	SEM	lower endpoint	upper endpoint
		WT	99.4104	99.1781	99.024	99.5168	98.9551				5	99.2169	0.242203	0.108316	98.9161	99.5176
		E44Q	90.6671	87.909	92.1655	90.7967	91.9977				5	90.7072	1.70527	0.762619	88.5898	92.8246
		C84T	61.7931	69.7977	61.1162	62.1738	70.0323				5	64.9826	4.51931	2.0211	59.3711	70.5941
		D210N	108.491	100.324	99.1282	98.4096	101.197	103.202	94.934	104.813	8	101.312	4.17867	1.47738	97.8188	104.806
		E44Q-D210N	95.3684	96.5028	98.1073	95.3415	94.7622				5	96.0164	1.32824	0.594009	94.3672	97.6657
	Estimation Stats	Reference Group	Experimental Group	Mean Difference	BCA CI low	BCA CI high	Confidence Interval	Is paired	p-value two-sampled independent t-Test	p-value Mann-Whitney U-Test
		WT	E44Q	-8.50967	-10.1315	-7.41816	95	false	4.01567e-06	0.0121858
		WT	C84T	-34.2343	-37.6035	-30.8375	95	false	1.51385e-07	0.0121858
		WT	D210N	2.09542	-0.451802	4.87655	95	false	0.294157	0.341349
		WT	E44Q-D210N	-3.20044	-4.10306	-2.01549	95	false	0.000727987	0.0121858

## Sheet: Fig. S1
S1	Depth profile	Abundance MerMAIDs (%)	Depth (m)
		0.01502	50
		0.0172	50
		0.01642	50
		0.05258	50
		0.0123	50
		0.01079	50
		0.0877	50
		0.01555	50
		0.01275	50
		0.01013	50
		0.06488	50
		0.01244	50
		0.04308	50
		0.01189	50
		0.05001	50
		0.08987	50
		0.02188	50
		0.02696	50
		0.02077	50
		0.04209	50
		0.03651	50
		0.12893	50
		0.88777	50
		0.13274	50
		0.07934	50
		0.02916	50
		0.19208	50
		0.0329	50
		0.04727	50
		0.01928	50
		0.02127	100
		0.14392	100
		0.02554	100
		0.10532	100
		0.35572	100
		0.01299	100
		0.01372	100
		0.01868	100
		0.03691	100
		0.02851	100
		0.02502	150
		0.13921	150
		0.05842	150
		0.03575	150
		0.01665	150
		0.05255	150
		0.03789	150
		0.0854	150
		0.281	150
		0.02789	150
		0.02376	150
		0.02169	150
		3.64505	150
		0.02743	150
		0.05971	200
		0.05708	200
		0.05833	250
		0.03442	800
		0.18339	800

## Sheet: Fig. S3
S3b	Photocurrent desensitization (%)	MerMAID-ChR
	Single Point values	1	99.9927	99.9887	99.9812	99.9877	99.9895	99.9905	99.9876	99.9912	99.9916	99.9868	99.9648
		2	99.9779	99.9822	99.9978	99.9847	99.9886	99.9816	99.9847	99.9791
		3	99.9936	99.9935	99.9975	99.934	99.995	99.9952	99.9956	99.9955	99.9882	99.9894
		4	99.9967	99.9852	99.9864	99.9962	99.9925	99.9788	99.9945
		5	99.9944	99.9933	99.9988	99.9964	99.9948	99.9961	99.9975	99.9899
		6	99.9954	99.9868	99.9966	99.9879	99.9899	99.9963	99.9965	99.9964	99.9961	99.9947	99.9955
		7	99.9931	99.9879	99.9913	99.9977
	Estimation Stats	Reference Group	Experimental Group	Mean Difference	BCA CI low	BCA CI high	Confidence Interval	Is paired	p-value two-sampled independent t-Test	p-value Mann-Whitney U-Test
		MerMAID-ChR1	MerMAID-ChR2	-0.58068	-1.0008	-0.05898	95	false	0.02322	0.02859
		MerMAID-ChR1	MerMAID-ChR3	0.26182	-0.03013	0.56636	95	false	0.14614	0.13488
		MerMAID-ChR1	MerMAID-ChR4	-0.17068	-0.90386	0.53023	95	false	0.58102	0.94795
		MerMAID-ChR1	MerMAID-ChR5	0.48182	0.18156	0.77455	95	false	0.01226	0.01122
		MerMAID-ChR1	MerMAID-ChR6	0.34364	0.03091	0.63364	95	false	0.04526	0.03019
		MerMAID-ChR1	MerMAID-ChR7	-0.25985	-1.1247	0.27818	95	false	0.42673	0.88017
S3c	Photocurrent (pA)	MerMAID-ChR
	Single Point values	1	-936.2	-1299.03	-561.57	-484.4	-428.3	-949.7	-238.54	-443.51	-899.69	-1070.96	-195.34	-499.53
		2	-161.76	-511.09	-113.31	-277.61	-259.77	-667.73	-305.6	-171.82
		3	-1490.53	-262.9	-154.07	-49.98	-141.69	-235.05	-278.09	-384.4	-248.1	-53.92
		4	-362.42	-332.94	-152.07	-95.26	-493.07
		5	-85.52	-261.08	-488.5	-294.69	-647.56	-304.19	-260.01
		6	-511.12	-1237.84	-633.01	-1003.62	-1631.82	-1899.41	-1857.27	-702.76	-1879.31	-1685.3
		7	-482.78	-232.99	-103.65	-495.26	-214.36
	Estimation Stats	Reference Group	Experimental Group	Mean Difference	BCA CI low	BCA CI high	Confidence Interval	Is paired	p-value two-sampled independent t-Test	p-value Mann-Whitney U-Test
		MerMAID-ChR1	MerMAID-ChR2	636.915	251.093	1015.23	95	false	0.00382	0.00757
		MerMAID-ChR1	MerMAID-ChR3	-358.645	-591.42	-129.622	95	false	0.01698	0.02789
		MerMAID-ChR1	MerMAID-ChR4	-337.358	-604.297	33.8895	95	false	0.05349	0.01113
		MerMAID-ChR1	MerMAID-ChR5	-380.079	-616.148	-158.65	95	false	0.03702	0.0307
		MerMAID-ChR1	MerMAID-ChR6	-332.724	-553.717	-103.532	95	false	0.03334	0.0692
		MerMAID-ChR1	MerMAID-ChR7	-361.423	-595.436	-132.333	95	false	0.04699	0.05117
S3d	Light titration	Light intensity	Peak photocurrent (pA)
	MerMAID1	(mW/mm^2)
		0.000466382	4.26	8.23	4.51	3.21
		0.0005213	9.37	10.49	3.68	4.75
		0.000597341	8.33	6.57	2.5	5.59
		0.00132649	8.44	4.32	4.59	4.91
		0.00237416	13	7.78	5.99	4.17
		0.0134338	14.3	13.01	12.07	10.98
		0.0266142	22.64	21.9	16.18	21.55
		0.171514	94.9	90.04	76.8	94.11
		0.346069	164.7	156.86	130.88	170.11
		1.90101	567.06	513.06	456.08	595.67
		2.97403	726.56	659.13	582.36	766.51
		3.73444	807.52	731.6	654.81	864.07
S3e	Spectral Maximum (nm)	MerMAID-ChR
	Single Point values	1	501.617	502.065	503.059	500.996	499.873
		2	498.568	495.352	495.937	498.583	498.629
		3	502.594	499.214	498.576	499.45	497.742	500.611	500.212
		4	501.793	497.818	499.128	497.444	498.003	499.015	498.327	496.828	496.283
		5	493.512	499.909	500.228	500.289	500.203
		6	494.978	495.447	494.22	492.239	495.25
		7	500.877	502.137	503.773	502.552	500.034	503.442
	Estimation Stats	Reference Group	Experimental Group	Mean Difference	BCA CI low	BCA CI high	Confidence Interval	Is paired	p-value two-sampled independent t-Test	p-value Mann-Whitney U-Test
		MerMAID-ChR1	MerMAID-ChR2	-7.09502	-8.59858	-5.80891	95	false	1.90116e-05	0.01219
		MerMAID-ChR1	MerMAID-ChR3	-4.10795	-5.79189	-2.70596	95	false	0.00186	0.01219
		MerMAID-ChR1	MerMAID-ChR4	-1.75067	-3.1146	-0.20134	95	false	0.06327	0.07404
		MerMAID-ChR1	MerMAID-ChR5	-3.22845	-4.57213	-1.77125	95	false	0.00209	0.0113
		MerMAID-ChR1	MerMAID-ChR6	-2.69351	-5.82908	-0.79029	95	false	0.09699	0.09469
		MerMAID-ChR1	MerMAID-ChR7	0.61399	-0.84946	1.94291	95	false	0.46948	0.41131

## Sheet: Fig. S4
S4a	D_E_rev (chloride)	MerMAID-ChR	[Cl-]_ex (mM)
	Single point values	1_p	150	-5.97	-5.54	-4.73	-5.07	-7	-5.1	-5.59	-5.62	-6.25	-6.61	-6.95	-7.07
	(mV)	1_p	10	66.65	63.81	70.16	68.25	64.78	61.26	63	67.22	65.31	63.28	62.22	63.44
		1_s	150	-4.69	-1.09	-2.6	-4.22
		1_s	10	67.2	64.87	68.15	65.35
		2	150	-4.58	-6.75	-5.97	-8.24	-4.4	-6.3	-3.86	-5.71
		2	10	55.06	66.6	57.7	65.19	60.87	59.14	42.92	57.58
		3	150	-4.16	-4.94	-5.52	-5.81
		3	10	57.71	66.38	64.07	63.61
		4	150	-4.31	-5.6	-5.27	-9.71	-1.64	-2.59	-3.46
		4	10	58.33	62.18	64.8	62.46	65.1	75.24	63.32
		5	150	-5.03	-7.4	-6.71	-6.07	-6.55
		5	10	58.77	75.92	64.92	63.07	67.5
		6	150	-5.09	-6.73	-3.32	-6.42	-4.93	-6.43	-8.47
		6	10	59.2	69.25	69.06	61.11	68.49	61.74	67.44
		7	150	-6.06	-5.89	-5.68	-5.18	-8.49	-6.12	-6.78	-5.48
		7	10	60.23	63.9	60.17	54.39	58.65	59.82	61.31	62.24
	Estimation Stats	MerMAID-ChR		Reference Group	Experimental Group	Mean Difference	BCA CI low	BCA CI high	Confidence Interval	Is paired	p-value two-sampled independent t-Test	p-value Mann-Whitney U-Test
		1	peak	NaCl	NaAsp	70.3067	68.9742	71.5808	95	true	9.62403e-18	0.00222
		1	stationary	NaCl	NaAsp	69.5425	66.8625	71.31	95	true	1.38848e-05	0.06789
		2	peak	NaCl	NaAsp	63.2587	56.4562	67.7887	95	true	1.28457e-07	0.01172
		3	peak	NaCl	NaAsp	67.45	63.1575	69.855	95	true	6.67252e-05	0.06789
		4	peak	NaCl	NaAsp	68.5443	65.7829	72.6671	95	true	2.43459e-08	0.01796
		5	peak	NaCl	NaAsp	71.788	66.816	78.03	95	true	2.3914e-05	0.04311
		6	peak	NaCl	NaAsp	70.4971	67.1129	73.2529	95	true	1.32487e-08	0.01796
		7	peak	NaCl	NaAsp	65.7975	62.9575	67.1275	95	true	5.42946e-11	0.01172
S4b	D_E_rev (Ion selectivity)	Extracellular Buffer
	Single point values	140 mM NaCl	-5.97	-5.54	-4.73	-5.07	-7	-5.1	-5.59	-5.62	-6.25	-6.61	-6.95	-7.07	-6.94	-5.51	-5.03	-6.45	-3.38	-2.78	-4.81	-0.58
	(mV)	140 mM NaAsp	66.65	63.81	70.16	68.25	64.78	61.26	63	67.22	65.31	63.28	62.22	63.44	66.65	62.71	64.67	62.16	60.08	62.79	65.42	65.41
	MerMAID1	140 mM NaCl	-5.1	-5.59	-6.25	-7.07	-4.81	-0.58
		140 mM NaBr	-23.53	-21.65	-22.54	-24.76	-23.34	-17.98
		140 mM NaCl	-5.1	-5.59	-6.25	-7.07	-4.81	-0.58
		140 mM NaNO3	-41.97	-41.74	-36.84	-41.15	-38.51	-31.91
		140 mM NaCl	-6.61	-6.95	-7.07	-5.51	-5.03	-2.78	-4.81	-0.58
		140 mM NMDGCl	-5.05	-4.32	3.7	-2.1	-2.24	-0.55	-2.07	1.47
		140 mM NaCl	-6.61	-7.07	-6.94	-5.51	-5.03	-6.45	-3.38	-2.78	-4.81	-0.58
		70 mM CaCl	-0.65	4.84	-0.17	2.42	2.43	-0.8	3.6	3.12	1.72	8.91
		140 mM NaCl	-7.07	-6.94	-5.51	-5.03	-3.38	-2.78	-4.81	-0.58
		70 mM MgCl	12.52	9.79	9.44	9.27	10.21	8.53	7.84	13.71
	Estimation Stats	Reference Group	Experimental Group	Mean Difference	BCA CI low	BCA CI high	Confidence Interval	Is paired	p-value two-sampled independent t-Test	p-value Mann-Whitney U-Test
		Cl	Asp	70.9427	69.4691	72.2991	95	true	4.33106e-16	0.00334562
		Cl	Br	-17.4	-18.1517	-16.6217	95	true	1.66295e-07	0.0277078
		Cl	NO3	-33.7867	-35.6367	-32	95	true	4.79964e-07	0.0277078
		Na	NMG	3.5225	2.335	6.85875	95	true	0.0123684	0.0117187
		Na	Ca	7.458	6.579	8.995	95	true	6.72365e-07	0.00506203
		Na	Mg	14.6762	13.2587	16.6837	95	true	7.9357e-07	0.0117187
																											95 % Confidence interval of the mean
																							N	Mean	Std. dev.	SEM	lower endpoint	upper endpoint
S4c	Photocurrent (pA)	pH6	-498.81	-1874.26	-979.54	-694.52	-904.3	-1205.42															6	-1026.14	480.94	196.343	-1530.86	-521.427
	pH_e-dependence	pH 7.2	-443.51	-1898.13	-878.37	-1006.87	-782.03	-743.26	-1047.43	-784.57	-1134.9	-791.72	-571.7										11	-916.59	382.327	115.276	-1173.44	-659.74
		pH 8	-451.36	-780.94	-870.14	-657.27	-590.05	-981.94	-726.87	-1106.31	-727.11	-407.58											10	-729.957	219.546	69.4267	-887.011	-572.903
	Estimation Stats	Reference Group	Experimental Group	Mean Difference	BCA CI low	BCA CI high	Confidence Interval	Is paired	p-value two-sampled independent t-Test	p-value Mann-Whitney U-Test
		pH 7.2	pH6	-109.552	-542.459	274.997	95	false	0.612925	0.725016
		pH 7.2	pH 8	186.633	-34.4801	476.042	95	false	0.192145	0.148861
S4d	E_rev (pH_e)	Extracellular Buffer
	Single point values (mV)	140 mM NaCl	-5.97	-5.54	-4.73	-5.07	-7	-5.1	-5.59	-5.62	-6.25	-6.61	-6.95	-7.07	-6.94	-5.51	-5.03	-6.45	-3.38	-2.78	-4.81	-0.58
		10 mM NaCl	66.65	63.81	70.16	68.25	64.78	61.26	63	67.22	65.31	63.28	62.22	63.44	66.65	62.71	64.67	62.16	60.08	62.79	65.42	65.41
		pH 7.2	-10.33	-4.88	-5.12	-5.99	-1.85	-3.46
		pH 6	-9.34	-4.38	-5.5	-6.63	-0.83	-2.4
		pH 7.2	-10.33	-4.65	-5.12	-5.99	-3.08	-2.85	-1.85	-3.46	-3.91	-2.45
		pH 8	-8.88	-3.43	-5.67	-6.67	-2.72	-2.61	-1.33	-2.99	-3.31	-2.71
	Estimation Stats	Reference Group	Experimental Group	Mean Difference	BCA CI low	BCA CI high	Confidence Interval	Is paired	p-value two-sampled independent t-Test	p-value Mann-Whitney U-Test
		Cl	Asp	70.9427	69.4691	72.2991	95	true	4.33106e-16	0.00334562
		pH 7.2	pH 6	0.425	-0.27	0.861667	95	true	0.227425	0.172955
		pH 7.2	pH 8	0.337	-0.069	0.738	95	true	0.158651	0.241121
S4e	Apparent t_des pH_e (-80 mV)	pH 6	5.79	6.76	10.04	7.71
	Single point values (ms)	pH 7.2	7.62	7.38	7.01	8.74	7.43	7.6	7.3	7.79	8.03
	MerMAID1	pH 8	7.3	6.27	9.8	7.55	7.9	7.17	7.81	9.05
	Estimation Stats	Reference Group	Experimental Group	Mean Difference	BCA CI low	BCA CI high	Confidence Interval	Is paired	p-value two-sampled independent t-Test	p-value Mann-Whitney U-Test
		pH 7.2	pH 6	-0.0805556	-1.43722	1.71417	95	false	0.899999	0.699676
		pH 7.2	pH 8	0.200694	-0.521667	1.03083	95	false	0.630406	0.847297
S4f	Apparent t_des pH_e (+40 mV)	pH 6	11.91	10.84	11.46	11.8
	Single point values (ms)	pH 7.2	11.77	11.85	11.01	12.43	11.98	12.15	11.05	11.26	11.34
	MerMAID1	pH 8	10.57	10.26	12.53	11.21	11.38	11.17	11.39	11.61
	Estimation Stats	Reference Group	Experimental Group	Mean Difference	BCA CI low	BCA CI high	Confidence Interval	Is paired	p-value two-sampled independent t-Test	p-value Mann-Whitney U-Test
		pH 7.2	pH 6	-0.146389	-0.701667	0.329167	95	false	0.634743	0.699676
		pH 7.2	pH 8	-0.383889	-0.895417	0.1625	95	false	0.203385	0.312321
																											95 % Confidence interval of the mean
																							N	Mean	Std. dev.	SEM	lower endpoint	upper endpoint
S4g	Kinetics pH_i-dependence	pH 6 TauDes1 (ms)	5.57	4.53	5.29	4.67	4.27																5	4.866	0.543581	0.243097	4.19106	5.54094
	MerMAID-ChR1	pH 6 TauDes2 (ms)	28.92	21.81	24.56	24.92	18.87																5	23.816	3.752	1.67795	19.1573	28.4747
	Recovery / Desensitization	pH 6 rel A1	0.88	0.88	0.87	0.89	0.82																5	0.868	0.0277489	0.0124097	0.833545	0.902455
		pH 6 rel A2	0.12	0.12	0.13	0.11	0.18																5	0.132	0.0277489	0.0124097	0.0975452	0.166455
		pH 6 TauRec (ms)	1414.93	1400.79	1597.32	1446.95	1589.4																5	1489.87	95.9764	42.922	1370.7	1609.05
		pH 7.2 TauDes1 (ms)	5.79	6.04	5.3	6.41	5.77	5.61	5.75	5.62	5.94												9	5.80333	0.310483	0.103494	5.56467	6.04199
		pH 7.2 TauDes2 (ms)	22.31	29.59	18.52	24.04	22.18	20.27	20.27	20.02	21.28												9	22.0533	3.24822	1.08274	19.5565	24.5501
		pH 7.2 rel A1	0.86	0.92	0.85	0.87	0.88	0.84	0.86	0.83	0.84												9	0.861111	0.0271314	0.00904379	0.840256	0.881966
		pH 7.2 rel A2	0.14	0.08	0.15	0.13	0.12	0.16	0.14	0.17	0.16												9	0.138889	0.0271314	0.00904379	0.118034	0.159744
		pH 7.2 TauRec (ms)	1161.85	1241.41	1224.55	1221.82	1153.02	1228.78	1207.67														7	1205.59	34.4609	13.025	1173.71	1237.46
		pH 8 TauDes1 (ms)	4.61	4.35	4.82	4.69	4.58																5	4.61	0.172482	0.0771362	4.39584	4.82416
		pH 8 TauDes2 (ms)	20.27	19.08	22.56	28.47	21.56																5	22.388	3.64468	1.62995	17.8625	26.9135
		pH 8 rel A1	0.85	0.87	0.85	0.87	0.88																5	0.864	0.0134164	0.006	0.847341	0.880659
		pH 8 rel A2	0.15	0.13	0.15	0.13	0.12																5	0.136	0.0134164	0.006	0.119341	0.152659
		pH 8 TauRec (ms)	1165.63	1517.41	1214.09	1212.44																	4	1277.39	161.58	80.79	1020.28	1534.5
	Estimation Stats	Reference Group	Experimental Group	Mean Difference	BCA CI low	BCA CI high	Confidence Interval	Is paired	p-value two-sampled independent t-Test	p-value Mann-Whitney U-Test
		pH 7.2 TauDes1	pH 6 TauDes1	-0.937333	-1.37533	-0.447111	95	false	0.00131	0.00511026
		pH 7.2 TauDes2	pH 6 TauDes2	1.76267	-1.84956	5.08	95	false	0.374271	0.350118
		pH 7.2 rel A1	pH 6 rel A1	0.00688889	-0.0262222	0.03	95	false	0.659495	0.382439
		pH 7.2 rel A2	pH 6 rel A2	-0.00688889	-0.0302222	0.0248889	95	false	0.659495	0.382439
		pH 7.2 TauRec	pH 6 TauRec	284.289	210.363	367.538	95	false	2.53572e-05	0.00576612
		pH 7.2 TauDes1	pH 8 TauDes1	-1.19333	-1.44822	-0.973333	95	false	4.53146e-06	0.00335344
		pH 7.2 TauDes2	pH 8 TauDes2	0.334667	-2.74022	4.23733	95	false	0.862287	0.893463
		pH 7.2 rel A1	pH 8 rel A1	0.00288889	-0.0195556	0.0202222	95	false	0.829038	0.543594
		pH 7.2 rel A2	pH 8 rel A2	-0.00288889	-0.0202222	0.0195556	95	false	0.829038	0.543594
		pH 7.2 TauRec	pH 8 TauRec	71.8055	-28.7671	240.658	95	false	0.269867	0.924719
S4h	Recovery kinetics (s)	MerMAID1	1.2396	1.33267	1.17594	1.25534	1.25456	1.29509	1.15589	1.16185	1.24141	1.22455	1.22182	1.15302	1.22878	1.20767
S4h	Recovery kinetics (s)	pH 6	1.4192	1.28546	1.10727	1.35669	1.16027
inset	pH-dependence	pH 7.2	1.16185	1.24141	1.22455	1.22182	1.15302	1.22878	1.20767
		pH 8	1.13996	1.17164	1.17422	1.26386	1.20023
	Estimation Stats	Reference Group	Experimental Group	Mean Difference	BCA CI low	BCA CI high	Confidence Interval	Is paired	p-value two-sampled independent t-Test	p-value Mann-Whitney U-Test
		pH 7.2	pH 6	0.0601931	-0.0463504	0.158714	95	false	0.264347	0.515952
		pH 7.2	pH 8	-0.0156034	-0.0552446	0.0291579	95	false	0.517469	0.515952
S4i	Recovery kinetics (s)	MerMAID-ChR
	all MerMAIDs	1	1.2396	1.33267	1.17594	1.25534	1.25456	1.29509	1.15589	1.16185	1.24141	1.22455	1.22182	1.15302	1.22878	1.20767
		2	1.2429	1.20323	0.883772	0.957349
		3	2.2128	2.46934	2.48046	2.29734	2.39779
		4	3.78063	3.85505	3.8863
		5	3.15043	2.07294	2.85285
		6	6.30544	4.66206	6.92961
		7	3.57516	4.08755	3.65231	2.77795	2.354
	Estimation Stats	Reference Group	Experimental Group	Mean Difference	BCA CI low	BCA CI high	Confidence Interval	Is paired	p-value two-sampled independent t-Test	p-value Mann-Whitney U-Test
		MerMAID-ChR1	MerMAID-ChR2	-0.153058	-0.304964	0.00230449	95	false	0.00866332	0.151662
		MerMAID-ChR1	MerMAID-ChR3	1.14667	1.04573	1.23138	95	false	2.70785e-16	0.00140278
		MerMAID-ChR1	MerMAID-ChR4	2.61579	2.5526	2.66652	95	false	5.16327e-21	0.00980143
		MerMAID-ChR1	MerMAID-ChR5	1.4672	0.848895	1.9075	95	false	1.34186e-08	0.00980143
		MerMAID-ChR1	MerMAID-ChR6	4.74083	3.43914	5.69189	95	false	2.52817e-11	0.00980143
		MerMAID-ChR1	MerMAID-ChR7	2.06452	1.49349	2.58384	95	false	1.9525e-09	0.00140278

## Sheet: Fig. S5
S5d	pKa calculation	pH	Abs at 365 nm	Abs at 385 nm	Abs at 410 nm	Abs at 500 nm
		7.78	0.11	0.12	0.14	0.56
		7.9	0.12	0.13	0.15	0.55
		8.09	0.13	0.14	0.15	0.55
		8.29	0.13	0.14	0.15	0.53
		8.43	0.14	0.15	0.16	0.53
		8.59	0.13	0.14	0.15	0.52
		8.69	0.14	0.15	0.15	0.51
		8.88	0.13	0.15	0.15	0.49
		8.93	0.16	0.17	0.17	0.49
		9.01	0.17	0.18	0.18	0.48
		9.11	0.18	0.19	0.18	0.47
		9.25	0.18	0.19	0.18	0.44
		9.35	0.2	0.22	0.2	0.44
		9.42	0.22	0.24	0.21	0.43
		9.54	0.23	0.26	0.22	0.4
		9.67	0.25	0.27	0.22	0.39
		9.74	0.25	0.27	0.23	0.38
		9.83	0.26	0.28	0.23	0.35
		9.92	0.27	0.3	0.24	0.34
		10.02	0.29	0.31	0.25	0.32
		10.15	0.32	0.35	0.27	0.3
		10.27	0.32	0.35	0.27	0.27
		10.42	0.36	0.38	0.29	0.26
		10.65	0.35	0.39	0.28	0.22
		10.88	0.38	0.42	0.3	0.19
		11.25	0.41	0.43	0.29	0.15
		11.73	0.43	0.44	0.27	0.13
																	95 % Confidence interval of the mean
													N	Mean	Std. dev.	SEM	lower endpoint	upper endpoint
S5h	Recovery (%)	Ctrl 365	25.67	25.67	25.56	26.03	26.4	25.94	24.01	24.91	26.06		9	25.5833	0.721561	0.24052	25.0287	26.138
	after M state illumination	Illu 365	24.18	25.16	27.78	21.71	25.18	26.44	24.79	25.97	24.8		9	25.1122	1.66839	0.556129	23.8298	26.3947
	MerMAID-ChR1	Ctrl 408	24.66	24.45	25.73	25.27	25.26	25.91	27.31	26.9	27.06	26.98	10	25.953	1.05133	0.332459	25.2009	26.7051
		Illu 408	24.85	25.58	26.06	23.91	25.93	26.91	26.95	25.39	24.72	26.47	10	25.677	0.988501	0.312591	24.9699	26.3841
	Estimation Stats	Reference Group	Experimental Group	Mean Difference	BCA CI low	BCA CI high	Confidence Interval	Is paired	p-value two-sampled independent t-Test	p-value Mann-Whitney U-Test
		Ctrl 365	Illu 365	-0.471111	-1.62889	0.644444	95	false	0.448195	0.426538
		Ctrl 408	Illu 408	-0.276	-1.141	0.568	95	false	0.552849	0.677585
